# Supplementary material for: Cross-Temporal Egg Variety and Storage Period Classifications via Multi-Task Deep Learning with Near-Infrared Hyperspectral Imaging
Source: Foods. 2025 Dec 2;14(23):4140. doi: 10.3390/foods14234140 (PMC12692244; doi:10.3390/foods14234140)
Supplement: Supplementary file 1 [file foods-14-04140-s001.zip]

Archive with 1 entries (1 files):
- foods-3971921-supplementary.pdf
